# Supplementary material for: Genetic Targeting of GRP78 in the VMH Improves Obesity Independently of Food Intake
Source: Genes (Basel). 2018 Jul 17;9(7):357. doi: 10.3390/genes9070357 (PMC6070933; doi:10.3390/genes9070357)
Supplement: Supplementary file 1 [file genes-09-00357-s001.zip]

Archive with 1 entries (1 files):
- genes-323693-supplementary.pdf
